# Supplementary material for: Transcriptomic analysis and molecular docking reveal genes involved in the response of Aedes aegypti larvae to an essential oil extracted from Eucalyptus
Source: PLoS Negl Trop Dis. 2021 Jul 16;15(7):e0009587. doi: 10.1371/journal.pntd.0009587 (PMC8318226; doi:10.1371/journal.pntd.0009587)
Supplement: S1 Table — The data is expressed in millions paired end reads. C: control samples, T: treated samples (XLSX) [file pntd.0009587.s001.xlsx]

## Sheet: Hoja1
Sample	Output (million paired end reads)	Trimmed (T) (million paired end reads)	percentage post T	mapped (M)	%M/output	%M/T
C1	36.7	34.98	95.3134	30.4	82.8338	86.9068
C2	26.9	26.25	97.5836	22.5	83.6431	85.7143
C3	28.5	27.95	98.0702	23.4	82.1053	83.7209
C4	28.7	28	97.561	24.1	83.9721	86.0714
T1	27.5	27	98.1818	19.8	72	73.3333
T2	29.8	29.2	97.9866	23.7	79.5302	81.1644
T3	31.3	30.5	97.4441	26.3	84.0256	86.2295
T4	36.1	35.4	98.0609	27	74.7922	76.2712
Total	245.5	239.28		197.2
Average	30.6875	29.91	97.5252	24.65	80.3628	82.4265
