# Supplementary material for: Transcriptomic analysis and molecular docking reveal genes involved in the response of Aedes aegypti larvae to an essential oil extracted from Eucalyptus
Source: PLoS Negl Trop Dis. 2021 Jul 16;15(7):e0009587. doi: 10.1371/journal.pntd.0009587 (PMC8318226; doi:10.1371/journal.pntd.0009587)
Supplement: S2 Table — Those DEGs with an FDR<0.05 and a minimum 2-fold change threshold between control and exposed groups, are listed. One-hundred seventy seven overexpressed transcripts (red) and 62 underexpressed transcripts (blue) are included. The GO-terms of the Ae. aegypti predicted proteins were obtained from Vector Base using the BioMart tool. The longest isoform of the DEGs was chosen for the Blast searches vs. the Insecta database in NCBI. (XLSX) [file pntd.0009587.s002.xlsx]

## Sheet: Hoja 1
ID.	Description (vector base)	Description (NCBI)	Accession (NCBI)	GO term accession	logFold change	p value	FDR
AAEL018312	Structure-specific endonuclease subunit SLX1 homolog	structure-specific endonuclease subunit SLX1 homolog [Aedes aegypti]	XP_021707416.1	GO:0006281; GO:0006310;GO:0017108;GO:0033557	-6.81623	0.001043	0.04886
AAEL012903	sugar transporter	facilitated trehalose transporter Tret1 [Aedes aegypti]	XP_001663028.2	GO:0016020; GO:0016021; GO:0005215; GO:0055085; GO:0022857	-4.92288	7.49e-05	0.006424
AAEL024696	No metadata available for this content	sorbitol dehydrogenase [Aedes aegypti]	XP_011493585.1	GO:0008270; GO:0016491; GO:0055114	-3.93679	0.000196	0.013149
AAEL011112	alcohol dehydrogenase	sorbitol dehydrogenase [Aedes aegypti]	XP_011493585.1	GO:0008270; GO:0016491; GO:0055114	-3.50946	4.12e-05	0.003938
AAEL005350	No metadata available for this content	clavesin-1 [Aedes aegypti]	XP_001650761.1		-3.48982	0.000788	0.039745
AAEL011130	alcohol dehydrogenase	sorbitol dehydrogenase [Aedes aegypti]	XP_001655104.1	GO:0008270; GO:0016021; GO:0016491; GO:0055114	-3.44998	1.68e-08	1.33e-05
AAEL028190	No metadata available for this content	angiopoietin-2-like [Aedes aegypti]	XP_021712002.1		-3.31804	5.67e-05	0.00518
AAEL003890	cytochrome P450	probable cytochrome P450 28a5 [Aedes aegypti]	XP_001664290.2	GO:0055114; GO:0004497; GO:0005506; GO:0020037; GO:0016705	-3.30346	0.000137	0.010149
AAEL021534	No metadata available for this content	uncharacterized protein LOC110676885 [Aedes aegypti]	XP_021702130.1		-3.29343	3.23e-08	2.12e-05
AAEL013109	glutamate transporter	excitatory amino acid transporter 3 [Aedes aegypti]	XP_001656354.2	GO:0016021; GO:0015293	-3.22343	3.03e-05	0.003179
AAEL009968	No metadata available for this content	apyrase-like [Aedes aegypti]	XP_021697241.1	GO:0016787; GO:0046872; GO:0000166; GO:0016788; GO:0009166	-3.0791	2.26e-05	0.002625
AAEL007070	lipase	pancreatic triacylglycerol lipase [Aedes aegypti]	XP_001652524.1	GO:0005576; GO:0052689; GO:0006629	-2.90932	2.89e-05	0.003072
AAEL004103	deoxyribonuclease I, putative	uncharacterized protein LOC5564111 [Aedes aegypti]	XP_001648469.1	GO:0016787; GO:0046872; GO:0003676	-2.86726	1.13e-05	0.001562
AAEL000213	d-amino acid oxidase	D-amino-acid oxidase [Aedes aegypti]	XP_001658885.2	GO:0016491; GO:0055114; GO:0071949; GO:0003884; GO:0046416	-2.74116	0.000104	0.008257
AAEL015573	glycoside hydrolases	myrosinase 1 [Aedes aegypti]	XP_021698830.1	GO:0005975; GO:0004553	-2.70153	0.000182	0.012504
AAEL008451	alpha-amylase	alpha-amylase A [Aedes aegypti]	XP_001653282.2	GO:0005975; GO:0003824; GO:0043169; GO:0103025; GO:0004556	-2.67538	8.61e-07	0.000253
AAEL027026	No metadata available for this content	ribosome biogenesis protein NOP53-like [Aedes aegypti]	XP_021706017.1		-2.60439	0.000818	0.040645
AAEL009108	protease m1 zinc metalloprotease	aminopeptidase N [Aedes aegypti]	XP_001659766.2	GO:0008270; GO:0006508; GO:0004177; GO:0008237	-2.45919	4.19e-06	0.000779
AAEL018249	No metadata available for this content	aminopeptidase N [Aedes aegypti]	XP_021693815.1	GO:0008270; GO:0006508; GO:0008237	-2.42961	3.35e-05	0.003399
AAEL004216	No metadata available for this content	zonadhesin [Aedes aegypti]	XP_001648703.2		-2.4098	1.31e-06	0.000332
AAEL012157	No metadata available for this content	endoplasmic reticulum metallopeptidase 1 [Aedes aegypti]	XP_001662283.2	GO:0016021	-2.3959	1.05e-05	0.001501
AAEL008879	Kynurenine 3-monooxygenase	kynurenine 3-monooxygenase [Aedes aegypti]	XP_001653516.2	GO:0019805; GO:0006569; GO:0004502; GO:0016021; GO:0031966; GO:0071949; GO:0043420; GO:0034354	-2.37167	8.93e-05	0.007332
AAEL011520	sucrose transport protein	proton-associated sugar transporter A isoform X1 [Aedes aegypti]	XP_021710502.1	GO:0016021; GO:0055085	-2.36899	5.55e-05	0.005113
AAEL012560	serine collagenase 1 precursor, putative	uncharacterized protein LOC5576507 [Aedes aegypti]	XP_001662699.2	GO:0006508; GO:0004252	-2.29189	8.69e-06	0.001365
AAEL017533	No metadata available for this content	luciferin 4-monooxygenase [Aedes aegypti]	XP_021712292.1	GO:0003824	-2.27395	0.000224	0.014512
AAEL011519	sucrose transport protein	solute carrier family 45 member 4 [Aedes aegypti]	XP_001661721.2	GO:0016021	-2.26898	1.43e-05	0.001895
AAEL007220	Fatty acyl-CoA reductase	fatty acyl-CoA reductase wat [Aedes aegypti]	XP_001658217.2	GO:0016021; GO:0006629; GO:0080019; GO:0102965	-2.24849	0.000384	0.022092
AAEL007458	amino acid transporter	proton-coupled amino acid transporter-like protein CG1139 [Aedes aegypti]	XP_001658368.2		-2.24325	0.000975	0.046277
AAEL007938	serine-type enodpeptidase	chymotrypsin-2 [Aedes aegypti]	XP_001658738.1	GO:0006508; GO:0004252	-2.23167	0.000103	0.008244
AAEL028013	No metadata available for this content	alanine--glyoxylate aminotransferase 2-like [Aedes aegypti]	XP_001656046.1	GO:0003824; GO:0030170; GO:0008483	-2.16894	1.63e-05	0.002068
AAEL014734	No metadata available for this content	alpha-aminoadipic semialdehyde synthase, mitochondrial [Aedes aegypti]	XP_001649464.1	GO:0016491; GO:0055114	-2.16147	0.000206	0.013511
AAEL000119	AMP dependent coa ligase	4-coumarate--CoA ligase 1 [Aedes aegypti]	XP_001657682.1	GO:0003824	-2.11644	3.17e-06	0.000645
AAEL009420	Class B Scavenger Receptor (CD36 domain).	protein peste [Aedes aegypti]	XP_001660043.1	GO:0016020; GO:0016021	-2.06799	0.000253	0.015782
AAEL012563	lumbrokinase-3(1) precursor, putative	collagenase [Aedes aegypti]	XP_001662703.1	GO:0006508; GO:0004252	-2.06643	2.51e-05	0.002852
AAEL005749	lysosomal alpha-mannosidase (mannosidase alpha class 2b member 1)	lysosomal alpha-mannosidase [Aedes aegypti]	XP_001651410.1	GO:0005975; GO:0003824; GO:0046872; GO:0004559; GO:0006013; GO:0030246	-2.05554	0.000378	0.021863
AAEL007044	Lipase	phospholipase A1 [Aedes aegypti]	XP_001652528.2	GO:0005576; GO:0052689; GO:0006629; GO:0008970	-2.04032	0.001056	0.049254
AAEL000735	acyl-CoA oxidase	probable peroxisomal acyl-coenzyme A oxidase 1 [Aedes aegypti]	XP_001650659.2	GO:0055114; GO:0050660; GO:0016627; GO:0003997; GO:0006635; GO:0005777; GO:0071949; GO:0006631	-2.01858	4.23e-05	0.003998
AAEL007063	lipase	pancreatic triacylglycerol lipase [Aedes aegypti]	XP_001652525.1	GO:0005576; GO:0052689; GO:0006629; GO:0008970	-2.00553	0.000397	0.022237
AAEL010511	No metadata available for this content	zinc transporter 10 [Aedes aegypti]	XP_021705046.1	GO:0016021; GO:0055085; GO:0008324; GO:0006812	-1.99572	0.000516	0.027793
AAEL003961	short-chain dehydrogenase	dehydrogenase/reductase SDR family member 7 [Aedes aegypti]	XP_001648135.2	GO:0016021; GO:0016491	-1.98948	0.000122	0.009185
AAEL008701	myoinositol oxygenase	inositol oxygenase [Aedes aegypti]	XP_021706632.1	GO:0005737; GO:0055114; GO:0005506; GO:0019310; GO:0050113	-1.96495	0.000192	0.013034
AAEL008708	lysosomal pro-X carboxypeptidase, putative	putative serine protease K12H4.7 [Aedes aegypti]	XP_001659435.2	GO:0006508; GO:0008236	-1.95324	9.9e-05	0.008
AAEL014365	chromaffin granule amine transporter, putative	MFS-type transporter SLC18B1 isoform X1 [Aedes aegypti]	XP_021706799.1	GO:0016021; GO:0055085	-1.95253	0.00034	0.020138
AAEL010764	aldehyde dehydrogenase	cytosolic 10-formyltetrahydrofolate dehydrogenase-like [Aedes aegypti]	XP_021701277.1	GO:0005737; GO:0016491; GO:0055114; GO:0003824; GO:0009058; GO:0016742; GO:0016620; GO:0016155;GO:0006730; GO:0009258	-1.92204	0.000172	0.012228
AAEL005429	2-oxoglutarate dehydrogenase	probable 2-oxoglutarate dehydrogenase E1 component DHKTD1 homolog, mitochondrial [Aedes aegypti]	XP_001650884.2	GO:0055114; GO:0006099; GO:0004591; GO:0030976; GO:0016624	-1.88679	2.12e-05	0.002512
AAEL017029	No metadata available for this content	protein henna isoform X2 [Aedes aegypti]	XP_011493674.1	GO:0055114; GO:0004497; GO:0005506; GO:0009072; GO:0006559; GO:0004505; GO:0016714	-1.88492	0.000353	0.020692
AAEL022427	No metadata available for this content	sialin [Aedes aegypti]	XP_021697773.1	GO:0016021; GO:0055085	-1.87416	0.000694	0.036158
AAEL022782	No metadata available for this content	ADAMTS-like protein 1 isoform X1 [Aedes aegypti]	XP_021700693.1	GO:0008233	-1.85789	0.000389	0.022237
AAEL005808	alanyl aminopeptidase	aminopeptidase N [Aedes aegypti]	XP_001651477.2	GO:0008270; GO:0016021; GO:0006508; GO:0004177; GO:0008237	-1.82291	0.00071	0.036673
AAEL007892	xaa-pro aminopeptidase	xaa-Pro aminopeptidase ApepP [Aedes aegypti]	XP_001652979.2	GO:0016787; GO:0046872; GO:0070006	-1.81963	0.000987	0.046638
AAEL010963	brain chitinase and chia	chitinase-3-like protein 1 [Aedes aegypti]	XP_021698426.1	GO:0005975; GO:0008061	-1.80829	0.000158	0.011275
AAEL012559	serine collagenase 1 precursor, putative	collagenase [Aedes aegypti]	XP_001662701.2	GO:0006508; GO:0004252	-1.78283	0.000753	0.038478
AAEL014619	CYP9J22: cytochrome P450	probable cytochrome P450 9f2 [Aedes aegypti]	XP_001649101.2	GO:0016021; GO:0055114; GO:0004497; GO:0005506; GO:0020037; GO:0016705	-1.77023	0.000108	0.00852
AAEL022137	No metadata available for this content	O-acyltransferase like protein [Aedes aegypti]	XP_021696771.1	GO:0016747	-1.76557	0.000756	0.038478
AAEL005312	No metadata available for this content	leucine-rich melanocyte differentiation-associated protein isoform X1 [Aedes aegypti]	XP_011493024.2	GO:0005515	-1.76088	0.000564	0.029968
AAEL007633	dihydropyrimidinase	dihydropyrimidinase isoform X1 [Aedes aegypti]	XP_021710293.1	GO:0016787; GO:0005737; GO:0016810	-1.7475	0.000179	0.012442
AAEL006467	alcohol dehydrogenase	alcohol dehydrogenase class-3 [Aedes aegypti]	XP_021706998.1	GO:0008270; GO:0016491; GO:0055114; GO:0006069; GO:0051903	-1.74436	0.000177	0.012442
AAEL008939	No metadata available for this content	O-acyltransferase like protein [Aedes aegypti]	XP_021696760.1	GO:0016747	-1.71563	0.000841	0.041474
AAEL003426	Sodium-dependent phosphate transporter	sialin [Aedes aegypti]	XP_021707463.1	GO:0016021; GO:0055085	-1.66816	0.000155	0.011152
AAEL008163	protease m1 zinc metalloprotease	aminopeptidase N isoform X1 [Aedes aegypti]	XP_001658979.2	GO:0008270; GO:0006508; GO:0004177; GO:0008237	-1.62242	0.000414	0.02294
AAEL011129	alcohol dehydrogenase	sorbitol dehydrogenase [Aedes aegypti]	XP_001655106.1	GO:0008270; GO:0016491; GO:0055114	-1.62086	0.000458	0.025017
AAEL010485	sugar transporter	facilitated trehalose transporter Tret1 [Aedes aegypti]	XP_001660879.1	GO:0016020; GO:0016021; GO:0005215; GO:0055085; GO:0022857	-1.5768	0.000551	0.029398
AAEL001887	glutamine synthetase 1, 2 (glutamate-amonia ligase) (gs)	glutamine synthetase 1, mitochondrial [Aedes aegypti]	XP_001654185.1	GO:0005524; GO:0003824; GO:0006807; GO:0004356; GO:0006542	1.65711	0.000949	0.045415
AAEL023521	No metadata available for this content	uncharacterized protein LOC5568876 [Aedes aegypti]	XP_021698384.1		1.6922	0.000639	0.033635
AAEL007351	No metadata available for this content	uncharacterized protein LOC5569090 [Aedes aegypti]	XP_001658321.2	GO:0005783; GO:0043248	1.69507	0.000328	0.01969
AAEL006855	UDP-galactose transporter	UDP-xylose and UDP-N-acetylglucosamine transporter [Aedes aegypti]	XP_001652285.1	GO:0016021; GO:0055085	1.7019	0.000154	0.011152
AAEL008692	barrier-to-autointegration factor, putative	barrier-to-autointegration factor [Aedes aegypti]	XP_001659424.1	GO:0003677	1.71399	0.000936	0.045161
AAEL006818	glutathione S-transferase, putative	microsomal glutathione S-transferase 1 [Aedes aegypti]	XP_021706344.1		1.71574	0.000975	0.046277
AAEL003645	stearoyl-coa desaturase	stearoyl-CoA desaturase 5 [Aedes aegypti]	XP_001657083.2	GO:0016021; GO:0055114; GO:0006629; GO:0006633; GO:0016717	1.74004	0.000412	0.02294
AAEL012184	glutaminyl-peptide cyclotransferase	glutaminyl-peptide cyclotransferase [Aedes aegypti]	XP_001662292.2	GO:0016603	1.7674	0.000457	0.025017
AAEL012266	CYP4C38: cytochrome P450	cytochrome P450 4C1 [Aedes aegypti]	XP_001655966.1	GO:0016021; GO:0055114; GO:0004497; GO:0005506; GO:0020037; GO:0016705	1.76911	0.000861	0.042091
AAEL007920	No metadata available for this content	MOB kinase activator-like 2 isoform X1 [Aedes aegypti]	XP_021711413.1		1.78435	0.000637	0.033635
AAEL027164	No metadata available for this content	probable serine hydrolase isoform X1 [Aedes aegypti]	XP_001663301.2		1.80079	0.000489	0.026586
AAEL003954	juvenile hormone-inducible protein, putative	uncharacterized protein LOC5579807 [Aedes aegypti]	XP_001648120.2		1.81155	6.2e-05	0.005533
AAEL002840	No metadata available for this content	uncharacterized protein LOC5576238 [Aedes aegypti]	XP_001656016.2	GO:0005515	1.82131	0.00082	0.040645
AAEL001707	epsilon-trimethyllysine 2-oxoglutarate dioxygenase	gamma-butyrobetaine dioxygenase [Aedes aegypti]	XP_001653834.1	GO:0016491; GO:0055114	1.82382	0.000499	0.026994
AAEL012863	Predicted acetyltransferase	uncharacterized protein LOC5576918 [Aedes aegypti]	XP_001663015.2	GO:0016740	1.85237	0.000212	0.013837
AAEL014821	No metadata available for this content	flavin reductase (NADPH) [Aedes aegypti]	XP_001649677.1		1.88775	3.8e-05	0.003738
AAEL004743	multidrug resistance protein 2 (ATP-binding cassette protein c)	multidrug resistance-associated protein 1 isoform X1 [Aedes aegypti]	XP_021700995.1	GO:0005524; GO:0016021; GO:0055085; GO:0042626; GO:0016887; GO:0022857	1.89044	2.55e-05	0.002868
AAEL003569	acyl-coa thioesterase	acyl-coenzyme A thioesterase 9, mitochondrial isoform X1 [Aedes aegypti]	XP_001663937.2		1.90155	0.000397	0.022237
AAEL024475	No metadata available for this content	uncharacterized protein LOC5578432 [Aedes aegypti]	XP_021705735.1		1.90173	2.02e-05	0.002428
AAEL002107	sulfide quinone reductase	sulfide:quinone oxidoreductase, mitochondrial [Aedes aegypti]	XP_001654715.2	GO:0016491; GO:0055114	1.90522	6.98e-05	0.006116
AAEL011564	choline-phosphate cytidylyltransferase a, b	choline-phosphate cytidylyltransferase B isoform X1 [Aedes aegypti]	XP_021708260.1	GO:0003824; GO:0009058	1.91441	0.000285	0.017312
AAEL019487	No metadata available for this content	growth hormone-inducible transmembrane protein [Aedes aegypti]	XP_021702806.1		1.93062	0.000113	0.00868
AAEL013065	thiamin pyrophosphokinase	uncharacterized protein YJR142W isoform X1 [Aedes aegypti]	XP_001663274.1	GO:0016787	1.95688	0.000352	0.020692
AAEL012866	No metadata available for this content	uncharacterized protein LOC5576915 [Aedes aegypti]	XP_001663012.2		1.95893	0.000333	0.019832
AAEL006321	1-acylglycerol-3-phosphate acyltransferase	acyl-CoA:lysophosphatidylglycerol acyltransferase 1 [Aedes aegypti]	XP_001651895.1	GO:0016021; GO:0016746	1.96075	0.000139	0.010185
AAEL007787	5-aminolevulinic acid synthase	5-aminolevulinate synthase, erythroid-specific, mitochondrial isoform X1 [Aedes aegypti]	XP_021710500.1	GO:0003824; GO:0030170; GO:0033014; GO:0009058; GO:0005759; GO:0003870; GO:0006778; GO:0006782	1.96718	1.75e-05	0.002146
AAEL002109	No metadata available for this content	uncharacterized protein LOC5573564 [Aedes aegypti]	XP_001654694.2		1.97741	0.00094	0.045161
AAEL006794	dicer-2	endoribonuclease Dicer [Aedes aegypti]	XP_001652212.1	GO:0005524; GO:0003723; GO:0006396; GO:0003676; GO:0004525; GO:0031047; GO:0016891; GO:0005515	1.9784	0.000846	0.04158
AAEL005662	adenosine diphosphatase	ectonucleoside triphosphate diphosphohydrolase 5 isoform X1 [Aedes aegypti]	XP_021702550.1	GO:0016787	1.98784	1.63e-05	0.002068
AAEL000080	phosphoenolpyruvate carboxykinase	phosphoenolpyruvate carboxykinase [GTP] [Aedes aegypti]	XP_001647937.2	GO:0004613; GO:0005525; GO:0006094; GO:0017076; GO:0004611	1.9898	5.9e-05	0.00535
AAEL009142	prolyl endopeptidase (prolyl oligopeptidase)	prolyl endopeptidase [Aedes aegypti]	XP_001659779.1	GO:0006508; GO:0004252; GO:0008236; GO:0070008	1.99951	7.98e-05	0.006744
AAEL002102	No metadata available for this content	ero1-like protein [Aedes aegypti]	XP_001654729.2	GO:0016021; GO:0055114; GO:0005783; GO:0016671; GO:0003756	2.01537	0.000782	0.039642
AAEL020162	No metadata available for this content	sodium-independent sulfate anion transporter isoform X1 [Aedes aegypti]	XP_021693083.1	GO:0016020; GO:0016021; GO:0055085; GO:0008271; GO:0015116; GO:0008272	2.0248	4.78e-05	0.004478
AAEL006820	lipid storage droplets surface binding protein 2 (lsd2)	lipid storage droplets surface-binding protein 2 [Aedes aegypti]	XP_001658058.1		2.02602	0.000904	0.044044
AAEL021171	No metadata available for this content	ragulator complex protein LAMTOR4 homolog [Aedes aegypti]	XP_021699205.1	GO:0071986; GO:0032008; GO:0071230	2.04641	6.14e-06	0.00102
AAEL020382	Acetyl-coenzyme A synthetase	LOW QUALITY PROTEIN: acetyl-coenzyme A synthetase [Aedes aegypti]	XP_001655519.1	GO:0005524; GO:0003824; GO:0003987; GO:0016208; GO:0019427	2.06004	5.97e-05	0.005366
AAEL001061	glutathione S-transferase (GSTD1)	glutathione S-transferase 1 isoform X1 [Aedes aegypti]	XP_001658009.2	GO:0005515	2.0815	2.17e-05	0.002549
AAEL014244	glucosyl/glucuronosyl transferases	UDP-glucuronosyltransferase 2B1 [Aedes aegypti]	XP_021696236.1	GO:0016758	2.09589	3.3e-06	0.000645
AAEL013314	calicylin binding protein	calcyclin-binding protein [Aedes aegypti]	XP_001663461.1	GO:0031625; GO:0015631; GO:0044548	2.11544	3.92e-05	0.003797
AAEL010417	No metadata available for this content	uncharacterized protein LOC5573327 [Aedes aegypti]	XP_021693460.1	GO:0016772; GO:0006388	2.12101	0.000269	0.016474
AAEL003130	bcr-associated protein, bap	B-cell receptor-associated protein 31 isoform X1 [Aedes aegypti]	XP_011493181.2	GO:0016021; GO:0006886; GO:0005783	2.12967	0.000725	0.037238
AAEL002929	AMP dependent ligase	probable 4-coumarate--CoA ligase 1 [Aedes aegypti]	XP_001656167.2	GO:0003824	2.14264	0.000396	0.022237
AAEL007128	sugar transporter	facilitated trehalose transporter Tret1 [Aedes aegypti]	XP_001658147.1	GO:0016021; GO:0055085; GO:0022857	2.15682	0.000929	0.045017
AAEL009154	glutathione synthetase	glutathione synthetase isoform X1 [Aedes aegypti]	XP_001653705.2	GO:0005524; GO:0042803; GO:0000287; GO:0006750; GO:0016874; GO:0004363; GO:0043295	2.15762	3.2e-06	0.000645
AAEL014613	CYP9J24: cytochrome P450	probable cytochrome P450 9f2 [Aedes aegypti]	XP_001649098.2	GO:0016021; GO:0055114; GO:0004497; GO:0005506; GO:0020037; GO:0016705	2.15951	0.000202	0.013436
AAEL012069	glutathione peroxidase	probable phospholipid hydroperoxide glutathione peroxidase isoform X1 [Aedes aegypti]	XP_021705457.1	GO:0055114; GO:0004602; GO:0006979	2.16651	1.59e-05	0.002063
AAEL000006	phosphoenolpyruvate carboxykinase	phosphoenolpyruvate carboxykinase [GTP] [Aedes aegypti]	XP_001647935.2	GO:0004613; GO:0005525; GO:0006094; GO:0017076; GO:0004611	2.17275	0.000396	0.022237
AAEL008671	Mitochondrial fission 1 protein	mitochondrial fission 1 protein [Aedes aegypti]	XP_001659404.1	GO:0016021; GO:0005741; GO:0000266; GO:0005515	2.18488	1.57e-05	0.002063
AAEL010731	No metadata available for this content	sorting nexin-20 isoform X1 [Aedes aegypti]	XP_021702973.1	GO:0015031; GO:0035091	2.19537	0.000541	0.029004
AAEL004507	valacyclovir hydrolase	probable serine hydrolase [Aedes aegypti]	XP_001649281.2		2.21633	0.000204	0.013493
AAEL001087	synaptic vesicle protein	synaptic vesicle glycoprotein 2B [Aedes aegypti]	XP_021693930.1	GO:0016021; GO:0055085	2.23893	1e-05	0.001451
AAEL010360	Cytosolic Fe-S cluster assembly factor NUBP1 homolog	AAEL010360-PA [Aedes aegypti]	EAT37675.1	GO:0005524; GO:0051539; GO:0051536; GO:0016226	2.24297	7.7e-05	0.006553
AAEL023407	No metadata available for this content	conserved oligomeric Golgi complex subunit 1 [Aedes aegypti]	XP_021704811.1		2.26334	6.48e-07	0.000213
AAEL014348	caspase (short)	caspase-1 isoform X1 [Aedes aegypti]	XP_001648537.2	GO:0006508; GO:0008234; GO:0004197; GO:0097200	2.27867	0.001028	0.048385
AAEL003505	jun	transcription factor AP-1 isoform X1 [Aedes aegypti]	XP_021699672.1	GO:0003677; GO:0006355; GO:0005634; GO:0003700; GO:0006357	2.27979	3.5e-05	0.003511
AAEL025572	No metadata available for this content	uncharacterized protein LOC5572937 isoform X1 [Aedes aegypti]	XP_021702540.1		2.28259	0.000145	0.010567
AAEL004778	acyl-coa dehydrogenase	very long-chain specific acyl-CoA dehydrogenase, mitochondrial [Aedes aegypti]	XP_001649745.1	GO:0055114; GO:0050660; GO:0016627; GO:0003995	2.29565	0.00011	0.008543
AAEL025460	No metadata available for this content	multidrug resistance-associated protein 4 [Aedes aegypti]	XP_021706785.1	GO:0005524; GO:0016021; GO:0055085; GO:0042626; GO:0016887	2.3155	1.38e-05	0.001851
AAEL001192	No metadata available for this content	uncharacterized protein LOC5568804 [Aedes aegypti]	XP_021701322.1		2.32108	3.27e-05	0.003379
AAEL001575	Monocarboxylate transporter	monocarboxylate transporter 12 [Aedes aegypti]	XP_001653584.2	GO:0016021; GO:0055085	2.35493	0.000251	0.015782
AAEL005884	No metadata available for this content	heat shock protein 67B2 isoform X1 [Aedes aegypti]	XP_021696791.1		2.36199	4.09e-06	0.000772
AAEL000605	Rab geranylgeranyl transferase alpha subunit	geranylgeranyl transferase type-2 subunit alpha [Aedes aegypti]	XP_021703016.1	GO:0018344; GO:0005968; GO:0008318; GO:0018342	2.36612	9.28e-05	0.007551
AAEL001687	adenylate cyclase	proton-coupled folate transporter [Aedes aegypti]	XP_001659951.1	GO:0016021; GO:0055085	2.37635	0.000194	0.013078
AAEL003439	caspase (short)	caspase [Aedes aegypti]	XP_001656810.1	GO:0006508; GO:0008234; GO:0004197	2.37804	3.35e-05	0.003399
AAEL002085	CYP4H31: cytochrome P450	cytochrome P450 4d8 [Aedes aegypti]	XP_001654558.1	GO:0055114; GO:0004497; GO:0005506; GO:0020037; GO:0016705	2.3801	0.000198	0.013199
AAEL022615	No metadata available for this content	molybdenum cofactor sulfurase 3 isoform X1 [Aedes aegypti]	XP_021694857.1	GO:0003824; GO:0030170; GO:0006777; GO:0030151; GO:0008265	2.38774	1.18e-06	0.00031
AAEL001573	No metadata available for this content	OCIA domain-containing protein 1 [Aedes aegypti]	XP_001653565.1		2.39192	4.89e-06	0.000846
AAEL009051	Thioredoxin Peroxidase	peroxiredoxin-6 [Aedes aegypti]	XP_001653657.3	GO:0016491; GO:0055114; GO:0045454; GO:0051920; GO:0016209	2.42842	5.23e-06	0.000883
AAEL007704	lipoma preferred partner/lpp	lipoma-preferred partner homolog [Aedes aegypti]	XP_001652822.2	GO:0046872	2.44126	9.65e-06	0.001436
AAEL014246	glucosyl/glucuronosyl transferases	UDP-glucuronosyltransferase isoform X1 [Aedes aegypti]	XP_021696237.1	GO:0016758	2.44711	6.22e-06	0.00102
AAEL005353	Sugar transporter SWEET	sugar transporter SWEET1 [Aedes aegypti]	XP_001650785.1	GO:0016021; GO:0005886; GO:0008643	2.47833	1.02e-07	4.73e-05
AAEL010951	glutamate decarboxylase	cysteine sulfinic acid decarboxylase [Aedes aegypti]	XP_021706761.1	GO:0003824; GO:0030170; GO:0019752; GO:0016831	2.50799	4.93e-06	0.000846
AAEL024100	No metadata available for this content	LOW QUALITY PROTEIN: FAD-linked sulfhydryl oxidase ALR [Aedes aegypti]	XP_001653501.2	GO:0055114; GO:0016972; GO:0016971	2.52641	2.73e-05	0.002993
AAEL002688	glucosyl/glucuronosyl transferases	UDP-glucuronosyltransferase 2B37 [Aedes aegypti]	XP_001662128.2	GO:0016021; GO:0016758; GO:0015020	2.53297	4.3e-06	0.000785
AAEL010656	leucine-rich immune protein (Short)	MAP kinase phosphatase with leucine-rich repeats protein 1 [Aedes aegypti]	XP_001660999.1	GO:0005515	2.54147	0.000254	0.015782
AAEL012859	No metadata available for this content	uncharacterized protein LOC5576921 [Aedes aegypti]	XP_001663018.1		2.54771	2.31e-07	9.4e-05
AAEL012939	gamma-subunit,methylmalonyl-CoA decarboxylase, putative	coiled-coil-helix-coiled-coil-helix domain-containing protein 10, mitochondrial [Aedes aegypti]	XP_001656310.2		2.55877	8.31e-07	0.00025
AAEL019728	suppressor of cytokine signaling	mucin-5AC isoform X1 [Aedes aegypti]	XP_021711018.1	GO:0035556	2.56537	0.00024	0.015402
AAEL001309	No metadata available for this content	uncharacterized protein LOC5569812 [Aedes aegypti]	XP_001653028.2		2.57763	4.13e-07	0.000159
AAEL012265	transcription initiation factor RRN3	RNA polymerase I-specific transcription initiation factor RRN3 [Aedes aegypti]	XP_001655975.1		2.59679	3.77e-05	0.003738
AAEL019745	No metadata available for this content	peptidoglycan-recognition protein 3 isoform X2 [Aedes aegypti]	XP_021698846.1	GO:0008270; GO:0008745; GO:0009253	2.61035	0.000322	0.019393
AAEL006990	No metadata available for this content	putative phosphatidate phosphatase isoform X1 [Aedes aegypti]	XP_021700321.1		2.65255	9.62e-07	0.000268
AAEL008105	glutamate cysteine ligase	glutamate--cysteine ligase [Aedes aegypti]	XP_001653117.1	GO:0003824; GO:0004357; GO:0006750	2.65758	1.11e-05	0.001562
AAEL013351	lethal(2)essential for life protein, l2efl	protein lethal(2)essential for life [Aedes aegypti]	XP_001663496.1	GO:0046872	2.67657	1.96e-05	0.002381
AAEL005706	triacylglycerol lipase	hormone-sensitive lipase [Aedes aegypti]	XP_021710981.1	GO:0016787; GO:0016042; GO:0016298; GO:0008203	2.67917	2.32e-05	0.002662
AAEL003076	glucosyl/glucuronosyl transferases	UDP-glucuronosyltransferase 2B31 [Aedes aegypti]	XP_001663067.1	GO:0016021; GO:0016758	2.6845	2.8e-06	0.000612
AAEL000663	No metadata available for this content	MAPK regulated corepressor interacting protein 2 [Aedes aegypti]	XP_001649800.1		2.68694	0.000651	0.034084
AAEL003978	No metadata available for this content	zinc finger protein 329 [Aedes aegypti]	XP_001648105.2	GO:0003676	2.68932	0.000253	0.015782
AAEL010382	aldehyde oxidase	xanthine dehydrogenase/oxidase [Aedes aegypti]	XP_001654511.2	GO:0009055; GO:0016491; GO:0055114; GO:0050660; GO:0046872; GO:0005506; GO:0051536; GO:0051537; GO:0071949	2.69944	4.83e-07	0.000174
AAEL001059	glutathione S-transferase (GSTD3)	glutathione S-transferase D5 [Aedes aegypti]	XP_001658001.2	GO:0005515	2.81798	2.75e-06	0.000612
AAEL021006	No metadata available for this content	cAMP-specific 3',5'-cyclic phosphodiesterase isoform X1 [Aedes aegypti]	XP_021704100.1	GO:0007165; GO:0004114; GO:0008081	2.82094	7.36e-06	0.00119
AAEL019408	2-Cys thioredoxin peroxidase	peroxiredoxin 1 [Aedes aegypti]	XP_001648452.3	GO:0016491; GO:0055114; GO:0045454; GO:0004601; GO:0051920; GO:0016209; GO:0005623	2.91028	0.000178	0.012442
AAEL009128	CYP6M6: cytochrome P450	probable cytochrome P450 6a14 [Aedes aegypti]	XP_001653682.1	GO:0055114; GO:0004497; GO:0005506; GO:0020037; GO:0016705	2.94201	6.34e-08	3.39e-05
AAEL003274	No metadata available for this content	cuticle protein CP14.6 [Aedes aegypti]	XP_001656599.2	GO:0042302	2.99535	7.02e-05	0.006116
AAEL003237	low molecular weight protein-tyrosine-phosphatase	low molecular weight phosphotyrosine protein phosphatase 1 [Aedes aegypti]	XP_001656635.1	GO:0005737; GO:0004725; GO:0003993; GO:0004726; GO:0006470	3.00097	0.000121	0.009185
AAEL012703	No metadata available for this content	uncharacterized protein LOC5576675 [Aedes aegypti]	XP_001662810.2		3.02901	0.000254	0.015782
AAEL008651	No metadata available for this content	uncharacterized protein LOC5570879 [Aedes aegypti]	XP_001659394.1		3.03081	9.02e-07	0.000258
AAEL004490	Putative prohibitins and stomatins of the pid superfamily protein	stomatin-like protein 2, mitochondrial [Aedes aegypti]	XP_001649283.2	GO:0016020	3.0336	1.19e-06	0.00031
AAEL020889	No metadata available for this content	Krueppel-like factor 12 [Aedes aegypti]	XP_021706486.1	GO:0003676	3.04608	1.57e-06	0.000381
AAEL002658	AMP dependent ligase	4-coumarate--CoA ligase 1 [Aedes aegypti]	XP_001662047.1	GO:0003824	3.09196	1.95e-08	1.45e-05
AAEL021060	No metadata available for this content	glycine and tyrosine-rich protein-like [Aedes aegypti]	XP_021698575.1		3.11911	0.000255	0.015782
AAEL028088	No metadata available for this content	uncharacterized protein LOC5577615 [Aedes aegypti]	XP_001656609.2	GO:0005515	3.13161	0.000129	0.009674
AAEL012014	L-lactate dehydrogenase	L-lactate dehydrogenase [Aedes aegypti]	XP_001662150.1	GO:0005975; GO:0005737; GO:0016491; GO:0055114; GO:0003824; GO:0016616; GO:0019752; GO:0004459	3.13192	0.000707	0.036644
AAEL014531	arsenite inducuble RNA associated protein aip-1	AN1-type zinc finger protein 2A [Aedes aegypti]	XP_001648956.2	GO:0008270	3.17219	4.78e-07	0.000174
AAEL026833	No metadata available for this content	uncharacterized protein LOC110675611 [Aedes aegypti]	XP_021696766.1		3.21377	1.19e-06	0.00031
AAEL010769	Serine Protease Inhibitor (serpin) likely cleavage at S/A	serine protease inhibitor 28Dc [Aedes aegypti]	XP_021701288.1	GO:0005615	3.25614	1.68e-05	0.002101
AAEL024781	No metadata available for this content	uncharacterized protein LOC110675495 [Aedes aegypti]	XP_021696330.1		3.27226	7.91e-07	0.000245
AAEL022328	No metadata available for this content	breast carcinoma-amplified sequence 3 homolog isoform X1 [Aedes aegypti]	XP_001653709.2	GO:0005515	3.28443	3.81e-06	0.000733
AAEL026008	No metadata available for this content	uncharacterized protein LOC110675610 [Aedes aegypti]	XP_021696765.1		3.31183	2.77e-05	0.003003
AAEL001967	protein serine/threonine kinase, putative	ejaculatory bulb-specific protein 3 [Aedes aegypti]	XP_001660768.2		3.3658	2.19e-07	9.4e-05
AAEL007238	No metadata available for this content	uncharacterized protein LOC5568939 [Aedes aegypti]	XP_001658261.2		3.36708	3.05e-05	0.003179
AAEL010529	No metadata available for this content	uncharacterized protein LOC5573484 [Aedes aegypti]	XP_001654632.1		3.39369	9.79e-06	0.001436
AAEL004486	valacyclovir hydrolase	probable serine hydrolase [Aedes aegypti]	XP_001649279.2	GO:0016021	3.4014	0.000233	0.015015
AAEL017038	No metadata available for this content	uncharacterized protein LOC23687458 [Aedes aegypti]	XP_011493562.2	GO:0016021	3.41687	0.000185	0.012677
AAEL008050	No metadata available for this content	uncharacterized protein LOC5569955 [Aedes aegypti]	XP_001658853.2	GO:0017148; GO:0030598	3.48152	0.000109	0.008543
AAEL021283	No metadata available for this content	mantle protein-like [Aedes aegypti]	XP_021698269.1		3.48493	2.36e-06	0.000549
AAEL003738	No metadata available for this content	uncharacterized protein LOC5578870 [Aedes aegypti]	XP_001664081.2	GO:0005515	3.51216	3.82e-05	0.003738
AAEL019578	No metadata available for this content	uncharacterized protein LOC5565895 isoform X1 [Aedes aegypti]	XP_021703827.1	GO:0003676	3.57791	2.7e-05	0.002993
AAEL008723	No metadata available for this content	HIG1 domain family member 1A, mitochondrial isoform X1 [Aedes aegypti]	XP_001653423.1	GO:0016021	3.62015	7.99e-08	3.88e-05
AAEL014438	juvenile hormone-inducible protein, putative	uncharacterized protein LOC5564425 [Aedes aegypti]	XP_001648767.2		3.64126	6.49e-07	0.000213
AAEL006507	No metadata available for this content	probable RNA methyltransferase CG11342 [Aedes aegypti]	XP_001652031.2	GO:0008168	3.66708	6.68e-07	0.000213
AAEL001807	CYP9M9: cytochrome P450	cytochrome P450 9e2 [Aedes aegypti]	XP_021702449.1	GO:0055114; GO:0005506; GO:0020037; GO:0016705	3.66963	2.93e-10	1.09e-06
AAEL003728	No metadata available for this content	uncharacterized protein LOC5578871 [Aedes aegypti]	XP_021699359.1	GO:0005515	3.67583	0.000286	0.017312
AAEL010381	Glucosyl/glucuronosyl transferases	UDP-glucuronosyltransferase 2C1 isoform X1 [Aedes aegypti]	XP_021699048.1	GO:0016021; GO:0016758	3.67925	1.68e-09	3.01e-06
AAEL013439	No metadata available for this content	uncharacterized protein LOC5577958 [Aedes aegypti]	XP_001663632.1		3.67973	3.15e-06	0.000645
AAEL019903	No metadata available for this content	uncharacterized protein LOC5572813 [Aedes aegypti]	XP_001654214.1	GO:0030246	3.77754	5.77e-07	0.000201
AAEL005045	ATP-dependent bile acid permease	multidrug resistance-associated protein 1 [Aedes aegypti]	XP_021703626.1	GO:0005524; GO:0016021; GO:0055085; GO:0042626; GO:0016887; GO:0022857	3.80627	2.36e-07	9.4e-05
AAEL022219	No metadata available for this content	probable serine hydrolase [Aedes aegypti]	XP_001649277.2		3.81764	3.28e-06	0.000645
AAEL000759	gamma-glutamylcysteine synthetase, putative	glutamate--cysteine ligase regulatory subunit [Aedes aegypti]	XP_001650980.2	GO:0006750; GO:0035226	3.9391	9.35e-06	0.001425
AAEL006987	No metadata available for this content	uncharacterized protein T28D9.3 isoform X1 [Aedes aegypti]	XP_021700318.1		3.95111	4.68e-06	0.000836
AAEL005026	ATP-dependent bile acid permease	multidrug resistance-associated protein 1 [Aedes aegypti]	XP_001650218.2	GO:0005524; GO:0016021; GO:0055085; GO:0042626; GO:0016887	3.9728	4.13e-05	0.003938
AAEL002661	Matrix metalloproteinase	matrix metalloproteinase-19 [Aedes aegypti]	XP_001662056.2	GO:0008270; GO:0006508; GO:0004222; GO:0008237; GO:0031012	4.03514	9.45e-06	0.001425
AAEL004277	No metadata available for this content	metallophosphoesterase 1 isoform X1 [Aedes aegypti]	XP_001648851.1	GO:0016787; GO:0006506; GO:0016021	4.0844	8.83e-10	2.02e-06
AAEL018241	No metadata available for this content	uncharacterized protein LOC5576417 [Aedes aegypti]	XP_001656120.2	GO:0005524; GO:0016020; GO:0006605; GO:0006886; GO:0017038; GO:0005515	4.10085	0.000791	0.039745
AAEL009127	CYP6M11: cytochrome P450	probable cytochrome P450 6a14 [Aedes aegypti]	XP_001653687.3	GO:0055114; GO:0004497; GO:0005506; GO:0020037; GO:0016705	4.1181	9.05e-10	2.02e-06
AAEL008622	jnk	stress-activated protein kinase JNK [Aedes aegypti]	XP_001653366.2	GO:0005524; GO:0004672; GO:0004707; GO:0006468	4.13989	1.99e-06	0.000473
AAEL024741	No metadata available for this content	uncharacterized protein DDB_G0283697 [Aedes aegypti]	XP_021708712.1		4.1409	2.99e-09	3.67e-06
AAEL002669	AMP dependent ligase	4-coumarate--CoA ligase 1 [Aedes aegypti]	XP_001662046.1	GO:0003824	4.16918	4.46e-09	4.52e-06
AAEL012457	alcohol dehydrogenase	prostaglandin reductase 1 [Aedes aegypti]	XP_001656050.2	GO:0005737; GO:0016491; GO:0055114; GO:0047522; GO:0032440	4.18043	1.9e-11	1.06e-07
AAEL010386	glucosyl/glucuronosyl transferases	UDP-glucuronosyltransferase 2A3 [Aedes aegypti]	XP_021699050.1	GO:0016758	4.18555	1.89e-09	3.01e-06
AAEL027610	No metadata available for this content	heat shock protein 70 A1 [Aedes aegypti]	XP_021693649.1		4.19927	9.46e-06	0.001425
AAEL006971	No metadata available for this content	uncharacterized protein LOC5568623 [Aedes aegypti]	XP_001652457.1	GO:0030246	4.20725	0.000442	0.024388
AAEL002853	Ccaat/enhancer binding protein	CCAAT/enhancer-binding protein [Aedes aegypti]	XP_021705485.1	GO:0006355; GO:0003700	4.2871	7.73e-06	0.001232
AAEL002026	protein serine/threonine kinase, putative	ejaculatory bulb-specific protein 3 [Aedes aegypti]	XP_001660756.1		4.30177	1.73e-05	0.002145
AAEL017976	heat shock protein HSP70	heat shock protein 70 A1-like [Aedes aegypti]	XP_021693653.1		4.31307	6.9e-05	0.006106
AAEL013352	lethal(2)essential for life protein, l2efl	protein lethal(2)essential for life [Aedes aegypti]	XP_001663494.1	GO:0046872	4.40807	8.43e-05	0.007018
AAEL013347	lethal(2)essential for life protein, l2efl	protein lethal(2)essential for life [Aedes aegypti]	XP_001663497.1	GO:0046872	4.42189	2.9e-08	2.02e-05
AAEL003740	No metadata available for this content	uncharacterized protein LOC5578869 [Aedes aegypti]	XP_001664080.2	GO:0005515	4.42652	7.61e-09	7.07e-06
AAEL008359	No metadata available for this content	uncharacterized protein LOC5570459 [Aedes aegypti]	XP_001653200.2		4.44364	0.00012	0.009185
AAEL024105	No metadata available for this content	uncharacterized protein LOC110676816 [Aedes aegypti]	XP_021701772.1		4.50712	7.29e-05	0.006299
AAEL002028	protein serine/threonine kinase, putative	ejaculatory bulb-specific protein 3 [Aedes aegypti]	XP_001660784.1		4.58045	1.27e-08	1.09e-05
AAEL009124	CYP6N12: cytochrome P450	probable cytochrome P450 6a13 [Aedes aegypti]	XP_001653674.1	GO:0055114; GO:0004497; GO:0005506; GO:0020037; GO:0016705	4.64795	4.72e-08	2.93e-05
AAEL002021	protein serine/threonine kinase, putative	ejaculatory bulb-specific protein 3 [Aedes aegypti]	XP_001660763.1		4.67997	6.86e-08	3.48e-05
AAEL001999	protein serine/threonine kinase, putative	ejaculatory bulb-specific protein 3 [Aedes aegypti]	XP_001660763.1		4.78137	0.000134	0.009971
AAEL011230	chymotrypsin, putative	chymotrypsin-2 [Aedes aegypti]	XP_001661505.1	GO:0006508; GO:0004252	4.83136	1.22e-05	0.001663
AAEL005641	C-Type Lectin (CTL) - galactose binding	perlucin [Aedes aegypti]	XP_001651192.2		4.90936	8.26e-05	0.006924
AAEL008003	serine protease	serine protease snake [Aedes aegypti]	XP_001658786.2	GO:0006508; GO:0004252	4.91101	8.94e-05	0.007332
AAEL002587	odorant binding protein OBP11	general odorant-binding protein 56d [Aedes aegypti]	XP_001655720.2	GO:0005549	4.94511	3.29e-09	3.67e-06
AAEL013444	No metadata available for this content	uncharacterized protein LOC5577961 isoform X2 [Aedes aegypti]	XP_001663635.2		5.06516	0.000372	0.021698
AAEL008467	cysteine synthase	cystathionine beta-synthase [Aedes aegypti]	XP_021706525.1	GO:0005737; GO:0006535; GO:0004122; GO:0019343	5.18157	4.72e-06	0.000836
AAEL000216	elongase, putative	elongation of very long chain fatty acids protein AAEL008004-like [Aedes aegypti]	XP_021707221.1	GO:0016021; GO:0006633; GO:0102338; GO:0102337; GO:0102336; GO:0102756	5.36296	0.000378	0.021863
AAEL020330	No metadata available for this content	heat shock protein 70 A1-like [Aedes aegypti]	XP_021693654.1		5.40973	4.92e-05	0.004574
AAEL011540	metalloproteinase, putative	zinc metalloproteinase nas-14 [Aedes aegypti]	XP_001655417.1	GO:0008270; GO:0006508; GO:0004222; GO:0008237	5.48792	1.47e-06	0.000364
AAEL013344	lethal(2)essential for life protein, l2efl	AAEL013344-PA [Aedes aegypti]	EAT34407.1	GO:0046872	5.52704	5.82e-08	3.39e-05
AAEL013348	lethal(2)essential for life protein, l2efl	protein lethal(2)essential for life [Aedes aegypti]	XP_001661010.2		5.58188	1.13e-05	0.001562
AAEL010347	No metadata available for this content	uncharacterized protein LOC5573245 isoform X1 [Aedes aegypti]	XP_001654454.1	GO:0016021	5.64218	2.63e-06	0.000599
AAEL013346	lethal(2)essential for life protein	protein lethal(2)essential for life [Aedes aegypti]	XP_001663492.1	GO:0046872	5.78577	3.02e-06	0.000645
AAEL017144	No metadata available for this content	glycine-rich protein 5 [Aedes aegypti]	XP_011493147.1		5.79891	0.000267	0.016455
AAEL007387	No metadata available for this content	protein UBASH3A homolog isoform X1 [Aedes aegypti]	XP_021693348.1	GO:0005515	5.98444	6.38e-08	3.39e-05
AAEL013442	No metadata available for this content	uncharacterized protein LOC5577962 [Aedes aegypti]	XP_001663636.1		6.12695	0.00081	0.040513
AAEL010500	glutathione transferase	glutathione S-transferase D7 isoform X1 [Aedes aegypti]	XP_001654620.1	GO:0005515; GO:0016740	6.34039	3.21e-09	3.67e-06
AAEL001054	glutathione S-transferase (GSTD4)	glutathione S-transferase 1 [Aedes aegypti]	XP_001658000.3	GO:0005515	6.68908	1.27e-11	1.06e-07
AAEL024717	No metadata available for this content	pyrroline-5-carboxylate reductase 1, mitochondrial [Aedes aegypti]	XP_001660440.2	GO:0055114; GO:0004735; GO:0006561	7.49804	0.000111	0.008629
AAEL009853	trypsin, putative	lectizyme [Aedes aegypti]	XP_001660450.1	GO:0006508; GO:0004252	7.76419	0.000181	0.012504
AAEL013350	heat shock protein 26kD, putative	protein lethal(2)essential for life [Aedes aegypti]	XP_001663489.2	GO:0046872	7.95319	2.74e-05	0.002993
AAEL013345	alphaA-crystallin, putative	protein lethal(2)essential for life [Aedes aegypti]	XP_001663493.1	GO:0046872	8.07105	2.82e-05	0.003028
AAEL013349	lethal(2)essential for life protein, l2efl	protein lethal(2)essential for life [Aedes aegypti]	XP_001663490.2	GO:0046872	8.28886	1.95e-07	8.7e-05
