# Supplementary material for: Transcriptomic analysis and molecular docking reveal genes involved in the response of Aedes aegypti larvae to an essential oil extracted from Eucalyptus
Source: PLoS Negl Trop Dis. 2021 Jul 16;15(7):e0009587. doi: 10.1371/journal.pntd.0009587 (PMC8318226; doi:10.1371/journal.pntd.0009587)
Supplement: S3 Table — Fisher’s exact test and FDR correction based on Benjamini and Hochberg method were used. This analysis was performed using KOBAS 3.0, which evaluates the significance of enrichment of pathways and can be accessed via https://kobas.cbi.pku.edu.cn. (XLSX) [file pntd.0009587.s003.xlsx]

## Sheet: Hoja 1
KEGG enriched terms (FDR<0.05)	Input number	Background number	Corrected P-Value
Metabolic pathways	24	806	3.04262e-06
Porphyrin and chlorophyll metabolism	5	23	6.71094e-05
Pentose and glucuronate interconversions	5	26	7.58375e-05
Longevity regulating pathway - multiple species	5	36	0.000234919
Glutathione metabolism	5	42	0.000267391
Drug metabolism - cytochrome P450	4	20	0.000267391
Metabolism of xenobiotics by cytochrome P450	4	20	0.000267391
Retinol metabolism	3	11	0.00106544
Ascorbate and aldarate metabolism	3	13	0.00143966
Drug metabolism - other enzymes	4	39	0.00192739
Riboflavin metabolism	2	6	0.00765846
Cysteine and methionine metabolism	3	28	0.00792427
Protein processing in endoplasmic reticulum	5	111	0.00948571
